# Supplementary material for: Role of flying cars in sustainable mobility
Source: Nat Commun. 2019 Apr 9;10:1555. doi: 10.1038/s41467-019-09426-0 (PMC6456499; doi:10.1038/s41467-019-09426-0)
Supplement: Supplementary file 3 — Source Data [file 41467_2019_9426_MOESM3_ESM.xlsx]

## Sheet: Figure 3
Distance (km)	Cruise kgCO2e	Hover kgCO2e
5	0.671821	2.25542
6	0.806185	2.25542
7	0.940549	2.25542
8	1.07491	2.25542
9	1.20928	2.25542
10	1.34364	2.25542
11	1.47801	2.25542
12	1.61237	2.25542
13	1.74673	2.25542
14	1.8811	2.25542
15	2.01546	2.25542
16	2.14983	2.25542
17	2.28419	2.25542
18	2.41856	2.25542
19	2.55292	2.25542
20	2.68728	2.25542
21	2.82165	2.25542
22	2.95601	2.25542
23	3.09038	2.25542
24	3.22474	2.25542
25	3.3591	2.25542
26	3.49347	2.25542
27	3.62783	2.25542
28	3.7622	2.25542
29	3.89656	2.25542
30	4.03093	2.25542
31	4.16529	2.25542
32	4.29965	2.25542
33	4.43402	2.25542
34	4.56838	2.25542
35	4.70275	2.25542
36	4.83711	2.25542
37	4.97147	2.25542
38	5.10584	2.25542
39	5.2402	2.25542
40	5.37457	2.25542
41	5.50893	2.25542
42	5.6433	2.25542
43	5.77766	2.25542
44	5.91202	2.25542
45	6.04639	2.25542
46	6.18075	2.25542
47	6.31512	2.25542
48	6.44948	2.25542
49	6.58385	2.25542
50	6.71821	2.25542
51	6.85257	2.25542
52	6.98694	2.25542
53	7.1213	2.25542
54	7.25567	2.25542
55	7.39003	2.25542
56	7.52439	2.25542
57	7.65876	2.25542
58	7.79312	2.25542
59	7.92749	2.25542
60	8.06185	2.25542
61	8.19622	2.25542
62	8.33058	2.25542
63	8.46494	2.25542
64	8.59931	2.25542
65	8.73367	2.25542
66	8.86804	2.25542
67	9.0024	2.25542
68	9.13676	2.25542
69	9.27113	2.25542
70	9.40549	2.25542
71	9.53986	2.25542
72	9.67422	2.25542
73	9.80859	2.25542
74	9.94295	2.25542
75	10.0773	2.25542
76	10.2117	2.25542
77	10.346	2.25542
78	10.4804	2.25542
79	10.6148	2.25542
80	10.7491	2.25542
81	10.8835	2.25542
82	11.0179	2.25542
83	11.1522	2.25542
84	11.2866	2.25542
85	11.421	2.25542
86	11.5553	2.25542
87	11.6897	2.25542
88	11.824	2.25542
89	11.9584	2.25542
90	12.0928	2.25542
91	12.2271	2.25542
92	12.3615	2.25542
93	12.4959	2.25542
94	12.6302	2.25542
95	12.7646	2.25542
96	12.899	2.25542
97	13.0333	2.25542
98	13.1677	2.25542
99	13.3021	2.25542
100	13.4364	2.25542
101	13.5708	2.25542
102	13.7051	2.25542
103	13.8395	2.25542
104	13.9739	2.25542
105	14.1082	2.25542
106	14.2426	2.25542
107	14.377	2.25542
108	14.5113	2.25542
109	14.6457	2.25542
110	14.7801	2.25542
111	14.9144	2.25542
112	15.0488	2.25542
113	15.1832	2.25542
114	15.3175	2.25542
115	15.4519	2.25542
116	15.5862	2.25542
117	15.7206	2.25542
118	15.855	2.25542
119	15.9893	2.25542
120	16.1237	2.25542
121	16.2581	2.25542
122	16.3924	2.25542
123	16.5268	2.25542
124	16.6612	2.25542
125	16.7955	2.25542
126	16.9299	2.25542
127	17.0643	2.25542
128	17.1986	2.25542
129	17.333	2.25542
130	17.4673	2.25542
131	17.6017	2.25542
132	17.7361	2.25542
133	17.8704	2.25542
134	18.0048	2.25542
135	18.1392	2.25542
136	18.2735	2.25542
137	18.4079	2.25542
138	18.5423	2.25542
139	18.6766	2.25542
140	18.811	2.25542
141	18.9454	2.25542
142	19.0797	2.25542
143	19.2141	2.25542
144	19.3484	2.25542
145	19.4828	2.25542
146	19.6172	2.25542
147	19.7515	2.25542
148	19.8859	2.25542
149	20.0203	2.25542
150	20.1546	2.25542
151	20.289	2.25542
152	20.4234	2.25542
153	20.5577	2.25542
154	20.6921	2.25542
155	20.8264	2.25542
156	20.9608	2.25542
157	21.0952	2.25542
158	21.2295	2.25542
159	21.3639	2.25542
160	21.4983	2.25542
161	21.6326	2.25542
162	21.767	2.25542
163	21.9014	2.25542
164	22.0357	2.25542
165	22.1701	2.25542
166	22.3045	2.25542
167	22.4388	2.25542
168	22.5732	2.25542
169	22.7075	2.25542
170	22.8419	2.25542
171	22.9763	2.25542
172	23.1106	2.25542
173	23.245	2.25542
174	23.3794	2.25542
175	23.5137	2.25542
176	23.6481	2.25542
177	23.7825	2.25542
178	23.9168	2.25542
179	24.0512	2.25542
180	24.1856	2.25542
181	24.3199	2.25542
182	24.4543	2.25542
183	24.5886	2.25542
184	24.723	2.25542
185	24.8574	2.25542
186	24.9917	2.25542
187	25.1261	2.25542
188	25.2605	2.25542
189	25.3948	2.25542
190	25.5292	2.25542
191	25.6636	2.25542
192	25.7979	2.25542
193	25.9323	2.25542
194	26.0667	2.25542
195	26.201	2.25542
196	26.3354	2.25542
197	26.4697	2.25542
198	26.6041	2.25542
199	26.7385	2.25542
200	26.8728	2.25542
201	27.0072	2.25542
202	27.1416	2.25542
203	27.2759	2.25542
204	27.4103	2.25542
205	27.5447	2.25542
206	27.679	2.25542
207	27.8134	2.25542
208	27.9478	2.25542
209	28.0821	2.25542
210	28.2165	2.25542
211	28.3508	2.25542
212	28.4852	2.25542
213	28.6196	2.25542
214	28.7539	2.25542
215	28.8883	2.25542
216	29.0227	2.25542
217	29.157	2.25542
218	29.2914	2.25542
219	29.4258	2.25542
220	29.5601	2.25542
221	29.6945	2.25542
222	29.8288	2.25542
223	29.9632	2.25542
224	30.0976	2.25542
225	30.2319	2.25542
226	30.3663	2.25542
227	30.5007	2.25542
228	30.635	2.25542
229	30.7694	2.25542
230	30.9038	2.25542
231	31.0381	2.25542
232	31.1725	2.25542
233	31.3069	2.25542
234	31.4412	2.25542
235	31.5756	2.25542
236	31.7099	2.25542
237	31.8443	2.25542
238	31.9787	2.25542
239	32.113	2.25542
240	32.2474	2.25542
241	32.3818	2.25542
242	32.5161	2.25542
243	32.6505	2.25542
244	32.7849	2.25542
245	32.9192	2.25542
246	33.0536	2.25542
247	33.188	2.25542
248	33.3223	2.25542
249	33.4567	2.25542
250	33.591	2.25542

## Sheet: Figure 4
Distance (km)	VTOL kgCO2e/VKT	ICEV kgCO2e/VKT	BEV kgCO2e/VKT
5	0.585449	0.202537	0.102791
6	0.510268	0.202537	0.102791
7	0.456567	0.202537	0.102791
8	0.416292	0.202537	0.102791
9	0.384967	0.202537	0.102791
10	0.359906	0.202537	0.102791
11	0.339403	0.202537	0.102791
12	0.322316	0.202537	0.102791
13	0.307858	0.202537	0.102791
14	0.295466	0.202537	0.102791
15	0.284726	0.202537	0.102791
16	0.275328	0.202537	0.102791
17	0.267036	0.202537	0.102791
18	0.259665	0.202537	0.102791
19	0.253071	0.202537	0.102791
20	0.247135	0.202537	0.102791
21	0.241765	0.202537	0.102791
22	0.236883	0.202537	0.102791
23	0.232426	0.202537	0.102791
24	0.22834	0.202537	0.102791
25	0.224581	0.202537	0.102791
26	0.221111	0.202537	0.102791
27	0.217898	0.202537	0.102791
28	0.214915	0.202537	0.102791
29	0.212137	0.202537	0.102791
30	0.209545	0.202537	0.102791
31	0.20712	0.202537	0.102791
32	0.204846	0.202537	0.102791
33	0.20271	0.202537	0.102791
34	0.2007	0.202537	0.102791
35	0.198805	0.202537	0.102791
36	0.197015	0.202537	0.102791
37	0.195322	0.202537	0.102791
38	0.193717	0.202537	0.102791
39	0.192196	0.202537	0.102791
40	0.19075	0.202537	0.102791
41	0.189374	0.202537	0.102791
42	0.188065	0.202537	0.102791
43	0.186816	0.202537	0.102791
44	0.185624	0.202537	0.102791
45	0.184485	0.202537	0.102791
46	0.183395	0.202537	0.102791
47	0.182352	0.202537	0.102791
48	0.181352	0.202537	0.102791
49	0.180393	0.202537	0.102791
50	0.179473	0.202537	0.102791
51	0.178588	0.202537	0.102791
52	0.177738	0.202537	0.102791
53	0.176919	0.202537	0.102791
54	0.176131	0.202537	0.102791
55	0.175372	0.202537	0.102791
56	0.17464	0.202537	0.102791
57	0.173933	0.202537	0.102791
58	0.173251	0.202537	0.102791
59	0.172592	0.202537	0.102791
60	0.171955	0.202537	0.102791
61	0.171338	0.202537	0.102791
62	0.170742	0.202537	0.102791
63	0.170165	0.202537	0.102791
64	0.169605	0.202537	0.102791
65	0.169063	0.202537	0.102791
66	0.168537	0.202537	0.102791
67	0.168027	0.202537	0.102791
68	0.167532	0.202537	0.102791
69	0.167051	0.202537	0.102791
70	0.166585	0.202537	0.102791
71	0.166131	0.202537	0.102791
72	0.165689	0.202537	0.102791
73	0.16526	0.202537	0.102791
74	0.164843	0.202537	0.102791
75	0.164436	0.202537	0.102791
76	0.164041	0.202537	0.102791
77	0.163655	0.202537	0.102791
78	0.16328	0.202537	0.102791
79	0.162914	0.202537	0.102791
80	0.162557	0.202537	0.102791
81	0.162209	0.202537	0.102791
82	0.161869	0.202537	0.102791
83	0.161538	0.202537	0.102791
84	0.161214	0.202537	0.102791
85	0.160899	0.202537	0.102791
86	0.16059	0.202537	0.102791
87	0.160289	0.202537	0.102791
88	0.159994	0.202537	0.102791
89	0.159706	0.202537	0.102791
90	0.159424	0.202537	0.102791
91	0.159149	0.202537	0.102791
92	0.15888	0.202537	0.102791
93	0.158616	0.202537	0.102791
94	0.158358	0.202537	0.102791
95	0.158105	0.202537	0.102791
96	0.157858	0.202537	0.102791
97	0.157616	0.202537	0.102791
98	0.157379	0.202537	0.102791
99	0.157146	0.202537	0.102791
100	0.156918	0.202537	0.102791
101	0.156695	0.202537	0.102791
102	0.156476	0.202537	0.102791
103	0.156261	0.202537	0.102791
104	0.156051	0.202537	0.102791
105	0.155844	0.202537	0.102791
106	0.155642	0.202537	0.102791
107	0.155443	0.202537	0.102791
108	0.155248	0.202537	0.102791
109	0.155056	0.202537	0.102791
110	0.154868	0.202537	0.102791
111	0.154683	0.202537	0.102791
112	0.154502	0.202537	0.102791
113	0.154324	0.202537	0.102791
114	0.154149	0.202537	0.102791
115	0.153977	0.202537	0.102791
116	0.153807	0.202537	0.102791
117	0.153641	0.202537	0.102791
118	0.153478	0.202537	0.102791
119	0.153317	0.202537	0.102791
120	0.153159	0.202537	0.102791
121	0.153004	0.202537	0.102791
122	0.152851	0.202537	0.102791
123	0.152701	0.202537	0.102791
124	0.152553	0.202537	0.102791
125	0.152408	0.202537	0.102791
126	0.152264	0.202537	0.102791
127	0.152123	0.202537	0.102791
128	0.151985	0.202537	0.102791
129	0.151848	0.202537	0.102791
130	0.151714	0.202537	0.102791
131	0.151581	0.202537	0.102791
132	0.151451	0.202537	0.102791
133	0.151322	0.202537	0.102791
134	0.151196	0.202537	0.102791
135	0.151071	0.202537	0.102791
136	0.150948	0.202537	0.102791
137	0.150827	0.202537	0.102791
138	0.150708	0.202537	0.102791
139	0.15059	0.202537	0.102791
140	0.150474	0.202537	0.102791
141	0.15036	0.202537	0.102791
142	0.150247	0.202537	0.102791
143	0.150136	0.202537	0.102791
144	0.150027	0.202537	0.102791
145	0.149919	0.202537	0.102791
146	0.149812	0.202537	0.102791
147	0.149707	0.202537	0.102791
148	0.149604	0.202537	0.102791
149	0.149501	0.202537	0.102791
150	0.1494	0.202537	0.102791
151	0.149301	0.202537	0.102791
152	0.149202	0.202537	0.102791
153	0.149106	0.202537	0.102791
154	0.14901	0.202537	0.102791
155	0.148915	0.202537	0.102791
156	0.148822	0.202537	0.102791
157	0.14873	0.202537	0.102791
158	0.148639	0.202537	0.102791
159	0.148549	0.202537	0.102791
160	0.148461	0.202537	0.102791
161	0.148373	0.202537	0.102791
162	0.148287	0.202537	0.102791
163	0.148201	0.202537	0.102791
164	0.148117	0.202537	0.102791
165	0.148033	0.202537	0.102791
166	0.147951	0.202537	0.102791
167	0.14787	0.202537	0.102791
168	0.147789	0.202537	0.102791
169	0.14771	0.202537	0.102791
170	0.147631	0.202537	0.102791
171	0.147554	0.202537	0.102791
172	0.147477	0.202537	0.102791
173	0.147401	0.202537	0.102791
174	0.147326	0.202537	0.102791
175	0.147252	0.202537	0.102791
176	0.147179	0.202537	0.102791
177	0.147107	0.202537	0.102791
178	0.147035	0.202537	0.102791
179	0.146964	0.202537	0.102791
180	0.146894	0.202537	0.102791
181	0.146825	0.202537	0.102791
182	0.146757	0.202537	0.102791
183	0.146689	0.202537	0.102791
184	0.146622	0.202537	0.102791
185	0.146556	0.202537	0.102791
186	0.14649	0.202537	0.102791
187	0.146425	0.202537	0.102791
188	0.146361	0.202537	0.102791
189	0.146298	0.202537	0.102791
190	0.146235	0.202537	0.102791
191	0.146173	0.202537	0.102791
192	0.146111	0.202537	0.102791
193	0.14605	0.202537	0.102791
194	0.14599	0.202537	0.102791
195	0.14593	0.202537	0.102791
196	0.145871	0.202537	0.102791
197	0.145813	0.202537	0.102791
198	0.145755	0.202537	0.102791
199	0.145698	0.202537	0.102791
200	0.145641	0.202537	0.102791
201	0.145585	0.202537	0.102791
202	0.14553	0.202537	0.102791
203	0.145475	0.202537	0.102791
204	0.14542	0.202537	0.102791
205	0.145366	0.202537	0.102791
206	0.145313	0.202537	0.102791
207	0.14526	0.202537	0.102791
208	0.145208	0.202537	0.102791
209	0.145156	0.202537	0.102791
210	0.145104	0.202537	0.102791
211	0.145053	0.202537	0.102791
212	0.145003	0.202537	0.102791
213	0.144953	0.202537	0.102791
214	0.144904	0.202537	0.102791
215	0.144855	0.202537	0.102791
216	0.144806	0.202537	0.102791
217	0.144758	0.202537	0.102791
218	0.14471	0.202537	0.102791
219	0.144663	0.202537	0.102791
220	0.144616	0.202537	0.102791
221	0.14457	0.202537	0.102791
222	0.144524	0.202537	0.102791
223	0.144478	0.202537	0.102791
224	0.144433	0.202537	0.102791
225	0.144388	0.202537	0.102791
226	0.144344	0.202537	0.102791
227	0.1443	0.202537	0.102791
228	0.144256	0.202537	0.102791
229	0.144213	0.202537	0.102791
230	0.14417	0.202537	0.102791
231	0.144128	0.202537	0.102791
232	0.144086	0.202537	0.102791
233	0.144044	0.202537	0.102791
234	0.144003	0.202537	0.102791
235	0.143962	0.202537	0.102791
236	0.143921	0.202537	0.102791
237	0.143881	0.202537	0.102791
238	0.143841	0.202537	0.102791
239	0.143801	0.202537	0.102791
240	0.143762	0.202537	0.102791
241	0.143723	0.202537	0.102791
242	0.143684	0.202537	0.102791
243	0.143646	0.202537	0.102791
244	0.143608	0.202537	0.102791
245	0.14357	0.202537	0.102791
246	0.143533	0.202537	0.102791
247	0.143495	0.202537	0.102791
248	0.143459	0.202537	0.102791
249	0.143422	0.202537	0.102791
250	0.143386	0.202537	0.102791

## Sheet: Figure 5a
Parameter	Low Input	Base Input	High Input	Low kgCO2e/VKT	Base kgCO2e/VKT	High kgCO2e/VKT
Grid Carbon Intensity (kgCO2e/MJ)	0.07	0.13	0.19	0.0757451	0.156918	0.221429
Wind (kts)	-30	0	30	0.197089	0.156918	0.13178
L/D	13	17	20	0.198261	0.156918	0.136764
Battery Specific Energy (Wh/kg)	250	400	400	0.184668	0.156918	0.156918
System Efficiency	0.7	0.8	0.85	0.169395	0.156918	0.15104

## Sheet: Figure 5b
Passengers	VTOL kgCO2e/PKT	BEV kgCO2e/PKT [1.54]	ICEV kgCO2e/PKT [1.54]
1	0.168481	0.0678243	0.133986
2	0.0900216	0.0678243	0.133986
3	0.0638685	0.0678243	0.133986

## Sheet: Figure 6
Distance (km)	VTOL (mins)	Car (mins)	VTOL low (min)	VTOL high (mins)	Car low (min)	Car high (min)
5	3	1.53849	3	3	0.765321	2.17109
10	4.24275	15.3849	3.80275	4.86275	7.65321	21.7109
100	26.6123	153.849	23.6923	30.7423	76.5321	217.109
250	63.8948	384.623	58.2048	71.9348	191.33	542.772

## Sheet: Supplementary Figure 1
Distance (km)	Cruise MJ	Hover MJ
5	12.2028	40.9668
6	14.6433	40.9668
7	17.0839	40.9668
8	19.5244	40.9668
9	21.965	40.9668
10	24.4055	40.9668
11	26.8461	40.9668
12	29.2866	40.9668
13	31.7272	40.9668
14	34.1677	40.9668
15	36.6083	40.9668
16	39.0488	40.9668
17	41.4894	40.9668
18	43.9299	40.9668
19	46.3705	40.9668
20	48.811	40.9668
21	51.2516	40.9668
22	53.6921	40.9668
23	56.1327	40.9668
24	58.5732	40.9668
25	61.0138	40.9668
26	63.4543	40.9668
27	65.8949	40.9668
28	68.3354	40.9668
29	70.776	40.9668
30	73.2165	40.9668
31	75.6571	40.9668
32	78.0976	40.9668
33	80.5382	40.9668
34	82.9787	40.9668
35	85.4193	40.9668
36	87.8598	40.9668
37	90.3004	40.9668
38	92.7409	40.9668
39	95.1815	40.9668
40	97.6221	40.9668
41	100.063	40.9668
42	102.503	40.9668
43	104.944	40.9668
44	107.384	40.9668
45	109.825	40.9668
46	112.265	40.9668
47	114.706	40.9668
48	117.146	40.9668
49	119.587	40.9668
50	122.028	40.9668
51	124.468	40.9668
52	126.909	40.9668
53	129.349	40.9668
54	131.79	40.9668
55	134.23	40.9668
56	136.671	40.9668
57	139.111	40.9668
58	141.552	40.9668
59	143.993	40.9668
60	146.433	40.9668
61	148.874	40.9668
62	151.314	40.9668
63	153.755	40.9668
64	156.195	40.9668
65	158.636	40.9668
66	161.076	40.9668
67	163.517	40.9668
68	165.957	40.9668
69	168.398	40.9668
70	170.839	40.9668
71	173.279	40.9668
72	175.72	40.9668
73	178.16	40.9668
74	180.601	40.9668
75	183.041	40.9668
76	185.482	40.9668
77	187.922	40.9668
78	190.363	40.9668
79	192.804	40.9668
80	195.244	40.9668
81	197.685	40.9668
82	200.125	40.9668
83	202.566	40.9668
84	205.006	40.9668
85	207.447	40.9668
86	209.887	40.9668
87	212.328	40.9668
88	214.769	40.9668
89	217.209	40.9668
90	219.65	40.9668
91	222.09	40.9668
92	224.531	40.9668
93	226.971	40.9668
94	229.412	40.9668
95	231.852	40.9668
96	234.293	40.9668
97	236.733	40.9668
98	239.174	40.9668
99	241.615	40.9668
100	244.055	40.9668
101	246.496	40.9668
102	248.936	40.9668
103	251.377	40.9668
104	253.817	40.9668
105	256.258	40.9668
106	258.698	40.9668
107	261.139	40.9668
108	263.58	40.9668
109	266.02	40.9668
110	268.461	40.9668
111	270.901	40.9668
112	273.342	40.9668
113	275.782	40.9668
114	278.223	40.9668
115	280.663	40.9668
116	283.104	40.9668
117	285.544	40.9668
118	287.985	40.9668
119	290.426	40.9668
120	292.866	40.9668
121	295.307	40.9668
122	297.747	40.9668
123	300.188	40.9668
124	302.628	40.9668
125	305.069	40.9668
126	307.509	40.9668
127	309.95	40.9668
128	312.391	40.9668
129	314.831	40.9668
130	317.272	40.9668
131	319.712	40.9668
132	322.153	40.9668
133	324.593	40.9668
134	327.034	40.9668
135	329.474	40.9668
136	331.915	40.9668
137	334.356	40.9668
138	336.796	40.9668
139	339.237	40.9668
140	341.677	40.9668
141	344.118	40.9668
142	346.558	40.9668
143	348.999	40.9668
144	351.439	40.9668
145	353.88	40.9668
146	356.32	40.9668
147	358.761	40.9668
148	361.202	40.9668
149	363.642	40.9668
150	366.083	40.9668
151	368.523	40.9668
152	370.964	40.9668
153	373.404	40.9668
154	375.845	40.9668
155	378.285	40.9668
156	380.726	40.9668
157	383.167	40.9668
158	385.607	40.9668
159	388.048	40.9668
160	390.488	40.9668
161	392.929	40.9668
162	395.369	40.9668
163	397.81	40.9668
164	400.25	40.9668
165	402.691	40.9668
166	405.132	40.9668
167	407.572	40.9668
168	410.013	40.9668
169	412.453	40.9668
170	414.894	40.9668
171	417.334	40.9668
172	419.775	40.9668
173	422.215	40.9668
174	424.656	40.9668
175	427.096	40.9668
176	429.537	40.9668
177	431.978	40.9668
178	434.418	40.9668
179	436.859	40.9668
180	439.299	40.9668
181	441.74	40.9668
182	444.18	40.9668
183	446.621	40.9668
184	449.061	40.9668
185	451.502	40.9668
186	453.943	40.9668
187	456.383	40.9668
188	458.824	40.9668
189	461.264	40.9668
190	463.705	40.9668
191	466.145	40.9668
192	468.586	40.9668
193	471.026	40.9668
194	473.467	40.9668
195	475.907	40.9668
196	478.348	40.9668
197	480.789	40.9668
198	483.229	40.9668
199	485.67	40.9668
200	488.11	40.9668
201	490.551	40.9668
202	492.991	40.9668
203	495.432	40.9668
204	497.872	40.9668
205	500.313	40.9668
206	502.754	40.9668
207	505.194	40.9668
208	507.635	40.9668
209	510.075	40.9668
210	512.516	40.9668
211	514.956	40.9668
212	517.397	40.9668
213	519.837	40.9668
214	522.278	40.9668
215	524.719	40.9668
216	527.159	40.9668
217	529.6	40.9668
218	532.04	40.9668
219	534.481	40.9668
220	536.921	40.9668
221	539.362	40.9668
222	541.802	40.9668
223	544.243	40.9668
224	546.683	40.9668
225	549.124	40.9668
226	551.565	40.9668
227	554.005	40.9668
228	556.446	40.9668
229	558.886	40.9668
230	561.327	40.9668
231	563.767	40.9668
232	566.208	40.9668
233	568.648	40.9668
234	571.089	40.9668
235	573.53	40.9668
236	575.97	40.9668
237	578.411	40.9668
238	580.851	40.9668
239	583.292	40.9668
240	585.732	40.9668
241	588.173	40.9668
242	590.613	40.9668
243	593.054	40.9668
244	595.495	40.9668
245	597.935	40.9668
246	600.376	40.9668
247	602.816	40.9668
248	605.257	40.9668
249	607.697	40.9668
250	610.138	40.9668

## Sheet: Supplementary Figure 2
Distance (km)	% Hover	% Cruise
5	0.770494	0.229506
6	0.736679	0.263321
7	0.705708	0.294292
8	0.677236	0.322764
9	0.650972	0.349028
10	0.626669	0.373331
11	0.604116	0.395884
12	0.583129	0.416871
13	0.563552	0.436448
14	0.545246	0.454754
15	0.528092	0.471908
16	0.511985	0.488015
17	0.496831	0.503169
18	0.482549	0.517451
19	0.469064	0.530936
20	0.456313	0.543687
21	0.444237	0.555763
22	0.432783	0.567217
23	0.421906	0.578094
24	0.411561	0.588439
25	0.401712	0.598288
26	0.392323	0.607677
27	0.383363	0.616637
28	0.374803	0.625197
29	0.366617	0.633383
30	0.358781	0.641219
31	0.351273	0.648727
32	0.344073	0.655927
33	0.337162	0.662838
34	0.330523	0.669477
35	0.32414	0.67586
36	0.318	0.682
37	0.312087	0.687913
38	0.306391	0.693609
39	0.300898	0.699102
40	0.2956	0.7044
41	0.290484	0.709516
42	0.285543	0.714457
43	0.280767	0.719233
44	0.276148	0.723852
45	0.271678	0.728322
46	0.267351	0.732649
47	0.26316	0.73684
48	0.259098	0.740902
49	0.255159	0.744841
50	0.251339	0.748661
51	0.247631	0.752369
52	0.244031	0.755969
53	0.240534	0.759466
54	0.237136	0.762864
55	0.233833	0.766167
56	0.23062	0.76938
57	0.227495	0.772505
58	0.224453	0.775547
59	0.221491	0.778509
60	0.218606	0.781394
61	0.215796	0.784204
62	0.213057	0.786943
63	0.210387	0.789613
64	0.207782	0.792218
65	0.205242	0.794758
66	0.202763	0.797237
67	0.200343	0.799657
68	0.19798	0.80202
69	0.195672	0.804328
70	0.193417	0.806583
71	0.191214	0.808786
72	0.18906	0.81094
73	0.186955	0.813045
74	0.184895	0.815105
75	0.182881	0.817119
76	0.18091	0.81909
77	0.178981	0.821019
78	0.177093	0.822907
79	0.175244	0.824756
80	0.173433	0.826567
81	0.17166	0.82834
82	0.169922	0.830078
83	0.168219	0.831781
84	0.16655	0.83345
85	0.164914	0.835086
86	0.163309	0.836691
87	0.161736	0.838264
88	0.160192	0.839808
89	0.158678	0.841322
90	0.157192	0.842808
91	0.155734	0.844266
92	0.154302	0.845698
93	0.152897	0.847103
94	0.151516	0.848484
95	0.150161	0.849839
96	0.14883	0.85117
97	0.147522	0.852478
98	0.146236	0.853764
99	0.144974	0.855026
100	0.143732	0.856268
101	0.142512	0.857488
102	0.141312	0.858688
103	0.140132	0.859868
104	0.138972	0.861028
105	0.137831	0.862169
106	0.136709	0.863291
107	0.135604	0.864396
108	0.134518	0.865482
109	0.133448	0.866552
110	0.132396	0.867604
111	0.131359	0.868641
112	0.130339	0.869661
113	0.129335	0.870665
114	0.128346	0.871654
115	0.127372	0.872628
116	0.126413	0.873587
117	0.125468	0.874532
118	0.124537	0.875463
119	0.12362	0.87638
120	0.122717	0.877283
121	0.121826	0.878174
122	0.120948	0.879052
123	0.120083	0.879917
124	0.11923	0.88077
125	0.118389	0.881611
126	0.11756	0.88244
127	0.116742	0.883258
128	0.115936	0.884064
129	0.115141	0.884859
130	0.114356	0.885644
131	0.113582	0.886418
132	0.112819	0.887181
133	0.112066	0.887934
134	0.111323	0.888677
135	0.110589	0.889411
136	0.109865	0.890135
137	0.109151	0.890849
138	0.108446	0.891554
139	0.10775	0.89225
140	0.107062	0.892938
141	0.106384	0.893616
142	0.105714	0.894286
143	0.105052	0.894948
144	0.104399	0.895601
145	0.103754	0.896246
146	0.103116	0.896884
147	0.102487	0.897513
148	0.101865	0.898135
149	0.10125	0.89875
150	0.100643	0.899357
151	0.100043	0.899957
152	0.0994508	0.900549
153	0.098865	0.901135
154	0.0982861	0.901714
155	0.097714	0.902286
156	0.0971485	0.902852
157	0.0965895	0.903411
158	0.0960369	0.903963
159	0.0954905	0.904509
160	0.0949504	0.90505
161	0.0944163	0.905584
162	0.0938882	0.906112
163	0.093366	0.906634
164	0.0928495	0.90715
165	0.0923388	0.907661
166	0.0918336	0.908166
167	0.0913339	0.908666
168	0.0908397	0.90916
169	0.0903507	0.909649
170	0.089867	0.910133
171	0.0893884	0.910612
172	0.0889149	0.911085
173	0.0884464	0.911554
174	0.0879829	0.912017
175	0.0875241	0.912476
176	0.0870701	0.91293
177	0.0866208	0.913379
178	0.0861761	0.913824
179	0.0857359	0.914264
180	0.0853003	0.9147
181	0.084869	0.915131
182	0.084442	0.915558
183	0.0840194	0.915981
184	0.0836009	0.916399
185	0.0831866	0.916813
186	0.0827764	0.917224
187	0.0823702	0.91763
188	0.081968	0.918032
189	0.0815697	0.91843
190	0.0811752	0.918825
191	0.0807845	0.919215
192	0.0803976	0.919602
193	0.0800144	0.919986
194	0.0796348	0.920365
195	0.0792588	0.920741
196	0.0788863	0.921114
197	0.0785173	0.921483
198	0.0781517	0.921848
199	0.0777895	0.92221
200	0.0774307	0.922569
201	0.0770752	0.922925
202	0.0767229	0.923277
203	0.0763738	0.923626
204	0.0760279	0.923972
205	0.0756851	0.924315
206	0.0753454	0.924655
207	0.0750087	0.924991
208	0.074675	0.925325
209	0.0743443	0.925656
210	0.0740164	0.925984
211	0.0736915	0.926308
212	0.0733694	0.926631
213	0.0730501	0.92695
214	0.0727336	0.927266
215	0.0724198	0.92758
216	0.0721087	0.927891
217	0.0718003	0.9282
218	0.0714944	0.928506
219	0.0711912	0.928809
220	0.0708906	0.929109
221	0.0705924	0.929408
222	0.0702968	0.929703
223	0.0700036	0.929996
224	0.0697129	0.930287
225	0.0694246	0.930575
226	0.0691386	0.930861
227	0.068855	0.931145
228	0.0685737	0.931426
229	0.0682948	0.931705
230	0.068018	0.931982
231	0.0677435	0.932256
232	0.0674712	0.932529
233	0.0672011	0.932799
234	0.0669331	0.933067
235	0.0666673	0.933333
236	0.0664036	0.933596
237	0.0661419	0.933858
238	0.0658823	0.934118
239	0.0656248	0.934375
240	0.0653692	0.934631
241	0.0651156	0.934884
242	0.064864	0.935136
243	0.0646143	0.935386
244	0.0643665	0.935633
245	0.0641207	0.935879
246	0.0638767	0.936123
247	0.0636345	0.936365
248	0.0633942	0.936606
249	0.0631557	0.936844
250	0.0629189	0.937081

## Sheet: Supplementary Figure 3
Distance (km)	VTOL MJ/VKT	ICEV MJ/VKT	BEV MJ/VKT
5	10.6339	2.79041	1.86676
6	9.26835	2.79041	1.86676
7	8.29295	2.79041	1.86676
8	7.5614	2.79041	1.86676
9	6.99242	2.79041	1.86676
10	6.53723	2.79041	1.86676
11	6.16481	2.79041	1.86676
12	5.85445	2.79041	1.86676
13	5.59184	2.79041	1.86676
14	5.36675	2.79041	1.86676
15	5.17167	2.79041	1.86676
16	5.00098	2.79041	1.86676
17	4.85036	2.79041	1.86676
18	4.71649	2.79041	1.86676
19	4.5967	2.79041	1.86676
20	4.48889	2.79041	1.86676
21	4.39135	2.79041	1.86676
22	4.30268	2.79041	1.86676
23	4.22172	2.79041	1.86676
24	4.1475	2.79041	1.86676
25	4.07922	2.79041	1.86676
26	4.0162	2.79041	1.86676
27	3.95784	2.79041	1.86676
28	3.90365	2.79041	1.86676
29	3.8532	2.79041	1.86676
30	3.80611	2.79041	1.86676
31	3.76206	2.79041	1.86676
32	3.72076	2.79041	1.86676
33	3.68197	2.79041	1.86676
34	3.64546	2.79041	1.86676
35	3.61103	2.79041	1.86676
36	3.57852	2.79041	1.86676
37	3.54776	2.79041	1.86676
38	3.51863	2.79041	1.86676
39	3.49098	2.79041	1.86676
40	3.46472	2.79041	1.86676
41	3.43974	2.79041	1.86676
42	3.41595	2.79041	1.86676
43	3.39327	2.79041	1.86676
44	3.37162	2.79041	1.86676
45	3.35092	2.79041	1.86676
46	3.33113	2.79041	1.86676
47	3.31219	2.79041	1.86676
48	3.29403	2.79041	1.86676
49	3.27661	2.79041	1.86676
50	3.25989	2.79041	1.86676
51	3.24382	2.79041	1.86676
52	3.22837	2.79041	1.86676
53	3.21351	2.79041	1.86676
54	3.1992	2.79041	1.86676
55	3.1854	2.79041	1.86676
56	3.1721	2.79041	1.86676
57	3.15927	2.79041	1.86676
58	3.14688	2.79041	1.86676
59	3.1349	2.79041	1.86676
60	3.12333	2.79041	1.86676
61	3.11214	2.79041	1.86676
62	3.10131	2.79041	1.86676
63	3.09082	2.79041	1.86676
64	3.08066	2.79041	1.86676
65	3.07081	2.79041	1.86676
66	3.06126	2.79041	1.86676
67	3.052	2.79041	1.86676
68	3.043	2.79041	1.86676
69	3.03427	2.79041	1.86676
70	3.02579	2.79041	1.86676
71	3.01755	2.79041	1.86676
72	3.00953	2.79041	1.86676
73	3.00174	2.79041	1.86676
74	2.99416	2.79041	1.86676
75	2.98678	2.79041	1.86676
76	2.97959	2.79041	1.86676
77	2.97259	2.79041	1.86676
78	2.96577	2.79041	1.86676
79	2.95912	2.79041	1.86676
80	2.95264	2.79041	1.86676
81	2.94631	2.79041	1.86676
82	2.94015	2.79041	1.86676
83	2.93413	2.79041	1.86676
84	2.92825	2.79041	1.86676
85	2.92251	2.79041	1.86676
86	2.91691	2.79041	1.86676
87	2.91143	2.79041	1.86676
88	2.90608	2.79041	1.86676
89	2.90085	2.79041	1.86676
90	2.89574	2.79041	1.86676
91	2.89074	2.79041	1.86676
92	2.88584	2.79041	1.86676
93	2.88105	2.79041	1.86676
94	2.87637	2.79041	1.86676
95	2.87178	2.79041	1.86676
96	2.86729	2.79041	1.86676
97	2.86289	2.79041	1.86676
98	2.85858	2.79041	1.86676
99	2.85436	2.79041	1.86676
100	2.85022	2.79041	1.86676
101	2.84616	2.79041	1.86676
102	2.84219	2.79041	1.86676
103	2.83829	2.79041	1.86676
104	2.83446	2.79041	1.86676
105	2.83071	2.79041	1.86676
106	2.82703	2.79041	1.86676
107	2.82342	2.79041	1.86676
108	2.81987	2.79041	1.86676
109	2.81639	2.79041	1.86676
110	2.81298	2.79041	1.86676
111	2.80962	2.79041	1.86676
112	2.80633	2.79041	1.86676
113	2.80309	2.79041	1.86676
114	2.79991	2.79041	1.86676
115	2.79678	2.79041	1.86676
116	2.79371	2.79041	1.86676
117	2.7907	2.79041	1.86676
118	2.78773	2.79041	1.86676
119	2.78481	2.79041	1.86676
120	2.78194	2.79041	1.86676
121	2.77912	2.79041	1.86676
122	2.77634	2.79041	1.86676
123	2.77361	2.79041	1.86676
124	2.77093	2.79041	1.86676
125	2.76829	2.79041	1.86676
126	2.76568	2.79041	1.86676
127	2.76312	2.79041	1.86676
128	2.7606	2.79041	1.86676
129	2.75812	2.79041	1.86676
130	2.75568	2.79041	1.86676
131	2.75328	2.79041	1.86676
132	2.75091	2.79041	1.86676
133	2.74857	2.79041	1.86676
134	2.74627	2.79041	1.86676
135	2.74401	2.79041	1.86676
136	2.74178	2.79041	1.86676
137	2.73958	2.79041	1.86676
138	2.73741	2.79041	1.86676
139	2.73528	2.79041	1.86676
140	2.73317	2.79041	1.86676
141	2.7311	2.79041	1.86676
142	2.72905	2.79041	1.86676
143	2.72703	2.79041	1.86676
144	2.72504	2.79041	1.86676
145	2.72308	2.79041	1.86676
146	2.72115	2.79041	1.86676
147	2.71924	2.79041	1.86676
148	2.71735	2.79041	1.86676
149	2.7155	2.79041	1.86676
150	2.71366	2.79041	1.86676
151	2.71185	2.79041	1.86676
152	2.71007	2.79041	1.86676
153	2.70831	2.79041	1.86676
154	2.70657	2.79041	1.86676
155	2.70485	2.79041	1.86676
156	2.70316	2.79041	1.86676
157	2.70149	2.79041	1.86676
158	2.69983	2.79041	1.86676
159	2.6982	2.79041	1.86676
160	2.69659	2.79041	1.86676
161	2.695	2.79041	1.86676
162	2.69343	2.79041	1.86676
163	2.69188	2.79041	1.86676
164	2.69035	2.79041	1.86676
165	2.68884	2.79041	1.86676
166	2.68734	2.79041	1.86676
167	2.68586	2.79041	1.86676
168	2.6844	2.79041	1.86676
169	2.68296	2.79041	1.86676
170	2.68153	2.79041	1.86676
171	2.68012	2.79041	1.86676
172	2.67873	2.79041	1.86676
173	2.67735	2.79041	1.86676
174	2.67599	2.79041	1.86676
175	2.67465	2.79041	1.86676
176	2.67332	2.79041	1.86676
177	2.672	2.79041	1.86676
178	2.6707	2.79041	1.86676
179	2.66942	2.79041	1.86676
180	2.66814	2.79041	1.86676
181	2.66689	2.79041	1.86676
182	2.66564	2.79041	1.86676
183	2.66441	2.79041	1.86676
184	2.6632	2.79041	1.86676
185	2.66199	2.79041	1.86676
186	2.6608	2.79041	1.86676
187	2.65963	2.79041	1.86676
188	2.65846	2.79041	1.86676
189	2.65731	2.79041	1.86676
190	2.65617	2.79041	1.86676
191	2.65504	2.79041	1.86676
192	2.65392	2.79041	1.86676
193	2.65281	2.79041	1.86676
194	2.65172	2.79041	1.86676
195	2.65064	2.79041	1.86676
196	2.64957	2.79041	1.86676
197	2.6485	2.79041	1.86676
198	2.64745	2.79041	1.86676
199	2.64641	2.79041	1.86676
200	2.64539	2.79041	1.86676
201	2.64437	2.79041	1.86676
202	2.64336	2.79041	1.86676
203	2.64236	2.79041	1.86676
204	2.64137	2.79041	1.86676
205	2.64039	2.79041	1.86676
206	2.63942	2.79041	1.86676
207	2.63846	2.79041	1.86676
208	2.63751	2.79041	1.86676
209	2.63656	2.79041	1.86676
210	2.63563	2.79041	1.86676
211	2.63471	2.79041	1.86676
212	2.63379	2.79041	1.86676
213	2.63288	2.79041	1.86676
214	2.63198	2.79041	1.86676
215	2.63109	2.79041	1.86676
216	2.63021	2.79041	1.86676
217	2.62934	2.79041	1.86676
218	2.62847	2.79041	1.86676
219	2.62761	2.79041	1.86676
220	2.62676	2.79041	1.86676
221	2.62592	2.79041	1.86676
222	2.62509	2.79041	1.86676
223	2.62426	2.79041	1.86676
224	2.62344	2.79041	1.86676
225	2.62263	2.79041	1.86676
226	2.62182	2.79041	1.86676
227	2.62102	2.79041	1.86676
228	2.62023	2.79041	1.86676
229	2.61945	2.79041	1.86676
230	2.61867	2.79041	1.86676
231	2.6179	2.79041	1.86676
232	2.61713	2.79041	1.86676
233	2.61637	2.79041	1.86676
234	2.61562	2.79041	1.86676
235	2.61488	2.79041	1.86676
236	2.61414	2.79041	1.86676
237	2.61341	2.79041	1.86676
238	2.61268	2.79041	1.86676
239	2.61196	2.79041	1.86676
240	2.61125	2.79041	1.86676
241	2.61054	2.79041	1.86676
242	2.60984	2.79041	1.86676
243	2.60914	2.79041	1.86676
244	2.60845	2.79041	1.86676
245	2.60776	2.79041	1.86676
246	2.60708	2.79041	1.86676
247	2.60641	2.79041	1.86676
248	2.60574	2.79041	1.86676
249	2.60508	2.79041	1.86676
250	2.60442	2.79041	1.86676

## Sheet: Supplementary Figure 4
					kgCO2e/VKT
BEV	Parameter	Left Input	Center Input	Right Input	Left Result	Center Result	Right Result
	Passenger Loading	1	1.54	4	0.102791	0.104449	0.112002
	Fuel Economy (mpg)	107.482	108.454	109.249	0.103721	0.102791	0.102043
	Battery Specific Energy (Wh/kg)	250	250	400	0.102791	0.102791	0.098708
	Grid Carbon Intensity (kg CO2e/MJ)	0.065165	0.135022	0.1905	0.0496096	0.102791	0.145026
					kgCO2e/VKT
ICEV	Parameter	Left Input	Center Input	Right Input	Left Result	Center Result	Right Result
	Passenger Loading	1	1.54	4	0.202537	0.206338	0.223655
	Fuel Economy (mpg)	30.7	34.1207	39.5	0.225104	0.202537	0.174954
